# Supplementary material for: A Neural Circuit Mechanism for the Involvements of Dopamine in Effort-Related Choices: Decay of Learned Values, Secondary Effects of Depletion, and Calculation of Temporal Difference Error
Source: eNeuro. 2018 Feb 21;5(1):ENEURO.0021-18.2018. doi: 10.1523/ENEURO.0021-18.2018 (PMC5820541; doi:10.1523/ENEURO.0021-18.2018)
Supplement: Extended Data 1 — Computer code: makefigures.m: running this file (script M-file) will reproduce all the figure panels showing simulation results in the article, as well as two supplementary figures (which are also attached here) simTmaze.m: function M-file for simulating the effort-related T-maze task, which is called in makefigures.m ana1.m–ana7.m: function M-files for analysis and plotting, which are called in makefigures.m rantwi.mat: saved data (more specifically, outputs of rand(‘twister’)), which are used in makefigures.m to create exactly the same figures as presented in the article mean2.m, std2.m, sem2.m: function M-files to calculate mean, std, and sem for input numbers omitting NaN Fig. S1.pdf, Fig. S2.pdf: supplementary figures created by makefigures.m How to run the makefigures.m files: (1) Running makefigures.m will reproduce exactly the same results shown in the article (i.e., using the same sets of MATLAB-built-in pseudo-random numbers). (2) Running makefigures.m with “samerand = 1” (line 4) changed to “samerand = 0” will result in conducting all the simulations with new sets of Matlab built-in pseudorandom numbers. (3) Running makefigures.m with “mod_negativeTDE = 1” (line 19) changed to “mod_negativeTDE = 0” will result in conducting simulations assuming size reduction of TD-RPE–dependent value update by DA depletion with the assumption that the size reduction is applied only when TD-RPE is nonnegative. Download Extended Data 1, ZIP file. [file sup_enu-eN-NWR-0021-18-s02.zip › ana1.m]

function ana1(Dsim,num_sim,num_trial,fignames,figopt,figsave)

% prepare
if ~iscell(fignames{1})
    tmpDsim_Out{1} = Dsim.Out;
    tmp_k1max = 1;
    tmp_k2max = length(fignames);
else
    tmpDsim_Out = Dsim.Out;
    tmp_k1max = length(fignames);
    tmp_k2max = length(fignames{1});
end

% analysis
bin = 10; % num_trial/bin should be an integer
% choice ratio
for k1 = 1:tmp_k1max
    for k2 = 1:tmp_k2max
        choose2ratio{k1}{k2} = NaN(num_sim,num_trial/bin);
        for k3 = 1:num_sim
            if tmpDsim_Out{k1}{k2}{k3}.endsteps(end) == 0
                fprintf('simulation broken in the middle %d - %d - %d\n',k1,k2,k3);
            else
                choose2ratio{k1}{k2}(k3,:) = sum(reshape(tmpDsim_Out{k1}{k2}{k3}.ArmChoices-1,bin,num_trial/bin),1)/bin;
            end
        end
    end
end
% time to reach state 4
for k1 = 1:tmp_k1max
    for k2 = 1:tmp_k2max
        avetime{k1}{k2} = NaN(num_sim,num_trial/bin);
        for k3 = 1:num_sim
            if tmpDsim_Out{k1}{k2}{k3}.endsteps(end) > 0
                tmp_times = diff([0;tmpDsim_Out{k1}{k2}{k3}.endsteps]);
                tmp_times3 = NaN(num_trial,1);
                for k_trial = 1:num_trial
                    tmp = [0;tmpDsim_Out{k1}{k2}{k3}.endsteps];
                    tmp_tsteps = [tmp(k_trial)+1:tmp(k_trial+1)]; % time steps (from start to end) for k_trial
                    tmp_times3(k_trial) = find(tmpDsim_Out{k1}{k2}{k3}.States(tmp_tsteps)==4,1,'first');
                end
                avetime{k1}{k2}(k3,:) = mean2(reshape(tmp_times3,bin,num_trial/bin),1);
            end
        end
    end
end
% value development
for k1 = 1:tmp_k1max
    for k2 = 1:tmp_k2max
        aveQs{k1}{k2} = zeros(num_trial,23);
        tmp_count = 0;
        for k3 = 1:num_sim
            if tmpDsim_Out{k1}{k2}{k3}.endsteps(end) > 0
                tmp_count = tmp_count + 1;
                aveQs{k1}{k2} = aveQs{k1}{k2} + tmpDsim_Out{k1}{k2}{k3}.Qs;
            end
        end
        aveQs{k1}{k2} = aveQs{k1}{k2} / tmp_count;
    end
end
% average effective TDEs per trial
for k1 = 1:tmp_k1max
    for k2 = 1:tmp_k2max
        aveTDeff{k1}{k2} = NaN(num_sim,num_trial/bin);
        for k3 = 1:num_sim
            tmp_endsteps_plus = [0;tmpDsim_Out{k1}{k2}{k3}.endsteps];
            tmp_aveTDeff = NaN(num_trial,1);
            for k_trial = 1:num_trial
                tmp_aveTDeff(k_trial) = mean(tmpDsim_Out{k1}{k2}{k3}.effectiveTDEs(tmp_endsteps_plus(k_trial)+1:tmp_endsteps_plus(k_trial+1)));
            end
            aveTDeff{k1}{k2}(k3,:) = mean(reshape(tmp_aveTDeff,bin,num_trial/bin),1);
        end
    end
end


% plot
% choice ratio
for k1 = 1:tmp_k1max
    for k2 = 1:tmp_k2max
        F = figure;
        A = axes;
        hold on;
        P = plot([0 num_trial/bin],[0 0],'k:');
        P = plot([0 num_trial/bin],[0.5 0.5],'k:');
        P = plot([0 num_trial/bin],[1 1],'k:');
        P = plot((500/bin)*[1 1],[-0.1 1.1],'k.-');
        P = plot([0.5:1:num_trial/bin-0.5],mean2(choose2ratio{k1}{k2},1)+sem2(choose2ratio{k1}{k2},1,1,0),'k--');
        P = plot([0.5:1:num_trial/bin-0.5],mean2(choose2ratio{k1}{k2},1)-sem2(choose2ratio{k1}{k2},1,1,0),'k--');
        P = plot([0.5:1:num_trial/bin-0.5],mean2(choose2ratio{k1}{k2},1),'k');
        axis([0 num_trial/bin -0.1 1.1]);
        set(A,'Box','off');
        set(A,'FontName','Ariel','FontSize',20);
        set(A,'XTick',[0:100/bin:num_trial/bin],'XTickLabel',[0:100:num_trial]);
        set(A,'YTick',[0:0.1:1],'YTickLabel',[0:0.1:1]);
        if figsave
            if ~iscell(fignames{1})
                print(F,'-depsc',['Fig' fignames{k2} '_choice_ratio']);
            else
                print(F,'-depsc',['Fig' fignames{k1}{k2} '_choice_ratio']);
            end
        end
    end
end
% time to reach state 4
for k1 = 1:tmp_k1max
    for k2 = 1:tmp_k2max
        F = figure;
        A = axes;
        hold on;
        P = plot([0 num_trial/bin],[4 4],'k:');
        P = plot((500/bin)*[1 1],[3 8],'k.-');
        P = plot([0.5:1:num_trial/bin-0.5],mean2(avetime{k1}{k2},1)+sem2(avetime{k1}{k2},1,1,0),'k--');
        P = plot([0.5:1:num_trial/bin-0.5],mean2(avetime{k1}{k2},1)-sem2(avetime{k1}{k2},1,1,0),'k--');
        P = plot([0.5:1:num_trial/bin-0.5],mean2(avetime{k1}{k2},1),'k');
        axis([0 num_trial/bin 3 8]);
        set(A,'Box','off');
        set(A,'FontName','Ariel','FontSize',20);
        set(A,'XTick',[0:100/bin:num_trial/bin],'XTickLabel',[0:100:num_trial]);
        set(A,'YTick',[3:1:8],'YTickLabel',[3:1:8]);
        if figsave
            if ~iscell(fignames{1})
                print(F,'-depsc',['Fig' fignames{k2} '_latency']);
            else
                print(F,'-depsc',['Fig' fignames{k1}{k2} '_latency']);
            end
        end
    end
end
% value development
if figopt(1)
    tmpYmin = -0.1;
    tmpYmax = 1.2;
    for k1 = 1:tmp_k1max
        for k2 = 1:tmp_k2max
            F = figure;
            A = axes;
            hold on;
            P = plot([0 num_trial],[0 0],'k--');
            P = plot([0 num_trial],[1 1],'k-.');
            P = plot(500.5*[1 1],[tmpYmin tmpYmax],'k:');
            P = plot([1:num_trial],aveQs{k1}{k2}(:,7),'r');
            P = plot([1:num_trial],aveQs{k1}{k2}(:,8),'b');
            P = plot([1:num_trial],aveQs{k1}{k2}(:,11),'m');
            P = plot([1:num_trial],aveQs{k1}{k2}(:,12),'c');
            axis([0 num_trial tmpYmin tmpYmax]);
            set(A,'Box','off');
            set(A,'FontName','Ariel','FontSize',20);
            set(A,'XTick',[0:100:num_trial],'XTickLabel',[0:100:num_trial]);
            set(A,'YTick',[tmpYmin:0.1:tmpYmax],'YTickLabel',[tmpYmin:0.1:tmpYmax]);
            if figsave
                if ~iscell(fignames{1})
                    print(F,'-depsc',['Fig' fignames{k2} '_value_development']);
                else
                    print(F,'-depsc',['Fig' fignames{k1}{k2} '_value_development']);
                end
            end
        end
    end
end
% average effective TDEs per trial
if figopt(2)
    for k1 = 1:tmp_k1max
        for k2 = 1:tmp_k2max
            F = figure;
            A = axes;
            hold on;
            P = plot((1/4)*(num_trial/bin)*[1 1],[0 0.2],'k.-');
            P = plot([0.5:1:num_trial/bin-0.5],mean2(aveTDeff{k1}{k2},1)+sem2(aveTDeff{k1}{k2},1,1,0),'k--');
            P = plot([0.5:1:num_trial/bin-0.5],mean2(aveTDeff{k1}{k2},1)-sem2(aveTDeff{k1}{k2},1,1,0),'k--');
            P = plot([0.5:1:num_trial/bin-0.5],mean2(aveTDeff{k1}{k2},1),'k');
            axis([0 num_trial/bin 0 0.2]);
            set(A,'Box','off');
            set(A,'PlotBoxAspectRatio',[2 1 1]);
            set(A,'FontName','Ariel','FontSize',20);
            set(A,'XTick',[0:500/bin:num_trial/bin],'XTickLabel',[0:500:num_trial]);
            set(A,'YTick',[0:0.05:0.2],'YTickLabel',[0:0.05:0.2]);
            if figsave
                if ~iscell(fignames{1})
                    print(F,'-depsc',['Fig' fignames{k2} '_average_effective_TD_error']);
                else
                    print(F,'-depsc',['Fig' fignames{k1}{k2} '_average_effective_TD_error']);
                end
            end
        end
    end
end
