# Supplementary material for: A Neural Circuit Mechanism for the Involvements of Dopamine in Effort-Related Choices: Decay of Learned Values, Secondary Effects of Depletion, and Calculation of Temporal Difference Error
Source: eNeuro. 2018 Feb 21;5(1):ENEURO.0021-18.2018. doi: 10.1523/ENEURO.0021-18.2018 (PMC5820541; doi:10.1523/ENEURO.0021-18.2018)
Supplement: Extended Data 1 — Computer code: makefigures.m: running this file (script M-file) will reproduce all the figure panels showing simulation results in the article, as well as two supplementary figures (which are also attached here) simTmaze.m: function M-file for simulating the effort-related T-maze task, which is called in makefigures.m ana1.m–ana7.m: function M-files for analysis and plotting, which are called in makefigures.m rantwi.mat: saved data (more specifically, outputs of rand(‘twister’)), which are used in makefigures.m to create exactly the same figures as presented in the article mean2.m, std2.m, sem2.m: function M-files to calculate mean, std, and sem for input numbers omitting NaN Fig. S1.pdf, Fig. S2.pdf: supplementary figures created by makefigures.m How to run the makefigures.m files: (1) Running makefigures.m will reproduce exactly the same results shown in the article (i.e., using the same sets of MATLAB-built-in pseudo-random numbers). (2) Running makefigures.m with “samerand = 1” (line 4) changed to “samerand = 0” will result in conducting all the simulations with new sets of Matlab built-in pseudorandom numbers. (3) Running makefigures.m with “mod_negativeTDE = 1” (line 19) changed to “mod_negativeTDE = 0” will result in conducting simulations assuming size reduction of TD-RPE–dependent value update by DA depletion with the assumption that the size reduction is applied only when TD-RPE is nonnegative. Download Extended Data 1, ZIP file. [file sup_enu-eN-NWR-0021-18-s02.zip › ana2.m]

function ana2(Dsim,num_sim,num_trial,figname,figsave)

% average action values
for k1 = 1:3
    aveQs{k1} = zeros(num_trial,23);
    for k2 = 1:num_sim
        aveQs{k1} = aveQs{k1} + Dsim.Out{k1}{k2}.Qs/num_sim;
    end
end

% preparation for plot
plot_trials = {[491:500],[541:550],[616:625],[691:700]};
V_sat = 1.11;
for k1 = 1:3
    for k2 = 1:length(plot_trials)
        V_sat = max(max(mean(aveQs{k1}(plot_trials{k2},:),1)), V_sat); % value for saturation, i.e., value larger than this is saturated in the color matrix
    end
end
plotparas = [6,0.75,50];
figindices1 = 'BCD';
figindices2 = 'bcde';
color_matrix = jet;
close all hidden

% plot
for k1 = 1:3
    for k2 = 1:length(plot_trials)
        
        % make the colorbar
        F = figure;
        A = axes;
        hold on;
        C = colorbar; set(C,'YTick',1+63*([0:0.1:2]/V_sat),'YTickLabel',[0:0.1:2]);
        set(A,'FontName','Ariel','FontSize',20);
        
        % set the colormap
        colormap(jet);
        
        % print the colorbar
        if figsave
            print(gcf,'-depsc',[figname '_colorbar']);
        end
        
        % main figure
        F = figure;
        A = axes;
        hold on;
        
        Vs = mean(aveQs{k1}(plot_trials{k2},:),1);
        Vs = Vs / V_sat; % so that range 0-V_sat, rather than 0-1, can be imaged without saturation
        
        % Go
        arrow_width = plotparas(1);
        arrow_length = plotparas(2);
        P = plot([0 arrow_length],[0 0],'Line','-','LineWidth',arrow_width,'Color',color_matrix(round(1 + 63*Vs(2)),:));
        P = plot(1+[0 arrow_length],[0 0],'Line','-','LineWidth',arrow_width,'Color',color_matrix(round(1 + 63*Vs(5)),:));
        P = plot(2+[0 arrow_length],[0 0],'Line','-','LineWidth',arrow_width,'Color',color_matrix(round(1 + 63*Vs(8)),:));
        P = plot([3 3],[0 arrow_length],'Line','-','LineWidth',arrow_width,'Color',color_matrix(round(1 + 63*Vs(12)),:));
        P = plot([3 3],1+[0 arrow_length],'Line','-','LineWidth',arrow_width,'Color',color_matrix(round(1 + 63*Vs(17)),:));
        P = plot([3 3],2+[0 arrow_length],'Line','-','LineWidth',arrow_width,'Color',color_matrix(round(1 + 63*Vs(23)),:));
        P = plot([3 3],[0 -arrow_length],'Line','-','LineWidth',arrow_width,'Color',color_matrix(round(1 + 63*Vs(11)),:));
        P = plot([3 3],-1+[0 -arrow_length],'Line','-','LineWidth',arrow_width,'Color',color_matrix(round(1 + 63*Vs(14)),:));
        P = plot([3 3],-2+[0 -arrow_length],'Line','-','LineWidth',arrow_width,'Color',color_matrix(round(1 + 63*Vs(20)),:));
        
        % Stay
        circle_size = plotparas(3);
        P = plot(0,0,'Marker','.','MarkerSize',circle_size,'Color',color_matrix(round(1 + 63*Vs(1)),:));
        P = plot(1,0,'Marker','.','MarkerSize',circle_size,'Color',color_matrix(round(1 + 63*Vs(4)),:));
        P = plot(2,0,'Marker','.','MarkerSize',circle_size,'Color',color_matrix(round(1 + 63*Vs(7)),:));
        P = plot(3,0,'Marker','.','MarkerSize',circle_size,'Color',color_matrix(round(1 + 63*Vs(10)),:));
        P = plot(3,1,'Marker','.','MarkerSize',circle_size,'Color',color_matrix(round(1 + 63*Vs(16)),:));
        P = plot(3,2,'Marker','.','MarkerSize',circle_size,'Color',color_matrix(round(1 + 63*Vs(22)),:));
        P = plot(3,-1,'Marker','.','MarkerSize',circle_size,'Color',color_matrix(round(1 + 63*Vs(13)),:));
        P = plot(3,-2,'Marker','.','MarkerSize',circle_size,'Color',color_matrix(round(1 + 63*Vs(19)),:));
        
        % set properties
        axis([-1 5 -3 3]);
        set(A,'Box','off');
        set(A,'PlotBoxAspectRatio',[1 1 1]);
        set(A,'FontName','Ariel','FontSize',20);
        set(A,'XTick',[],'XTickLabel',[]);
        set(A,'YTick',[],'YTickLabel',[]);
        if figsave
            print(F,'-depsc',[figname num2str(figindices1(k1)) num2str(figindices2(k2))]);
        end
        
    end
end
