# Supplementary material for: A Neural Circuit Mechanism for the Involvements of Dopamine in Effort-Related Choices: Decay of Learned Values, Secondary Effects of Depletion, and Calculation of Temporal Difference Error
Source: eNeuro. 2018 Feb 21;5(1):ENEURO.0021-18.2018. doi: 10.1523/ENEURO.0021-18.2018 (PMC5820541; doi:10.1523/ENEURO.0021-18.2018)
Supplement: Extended Data 1 — Computer code: makefigures.m: running this file (script M-file) will reproduce all the figure panels showing simulation results in the article, as well as two supplementary figures (which are also attached here) simTmaze.m: function M-file for simulating the effort-related T-maze task, which is called in makefigures.m ana1.m–ana7.m: function M-files for analysis and plotting, which are called in makefigures.m rantwi.mat: saved data (more specifically, outputs of rand(‘twister’)), which are used in makefigures.m to create exactly the same figures as presented in the article mean2.m, std2.m, sem2.m: function M-files to calculate mean, std, and sem for input numbers omitting NaN Fig. S1.pdf, Fig. S2.pdf: supplementary figures created by makefigures.m How to run the makefigures.m files: (1) Running makefigures.m will reproduce exactly the same results shown in the article (i.e., using the same sets of MATLAB-built-in pseudo-random numbers). (2) Running makefigures.m with “samerand = 1” (line 4) changed to “samerand = 0” will result in conducting all the simulations with new sets of Matlab built-in pseudorandom numbers. (3) Running makefigures.m with “mod_negativeTDE = 1” (line 19) changed to “mod_negativeTDE = 0” will result in conducting simulations assuming size reduction of TD-RPE–dependent value update by DA depletion with the assumption that the size reduction is applied only when TD-RPE is nonnegative. Download Extended Data 1, ZIP file. [file sup_enu-eN-NWR-0021-18-s02.zip › ana3.m]

function ana3(Dsim,num_sim,num_trial,figname,figsave)

% plot action values
aveQs = zeros(num_trial,23);
for k_sim = 1:num_sim
    aveQs = aveQs + Dsim.Out{k_sim}.Qs/num_sim;
end
tmpYmin = -0.1;
tmpYmax = 1.2;
F = figure;
A = axes;
hold on;
P = plot([480 600],[0 0],'k--');
P = plot([480 600],[1 1],'k-.');
P = plot(500.5*[1 1],[tmpYmin tmpYmax],'k:');
P = plot([480:600],aveQs(480:600,11),'m');
P = plot([480:600],aveQs(480:600,12),'c');
P = plot([480:600],aveQs(480:600,17),'g');
axis([480 600 tmpYmin tmpYmax]);
set(A,'Box','off');
set(A,'FontName','Ariel','FontSize',20);
set(A,'XTick',[480:20:600],'XTickLabel',[480:20:600]);
set(A,'YTick',[tmpYmin:0.1:tmpYmax],'YTickLabel',[tmpYmin:0.1:tmpYmax]);
if figsave
    print(F,'-depsc',[figname '_action_values']);
end

% plot effective TDEs
effectiveTDEs_set{1} = NaN(num_sim,121); % after action11
effectiveTDEs_set{2} = NaN(num_sim,121); % after action12
effectiveTDEs_set{3} = NaN(num_sim,121); % after action17
for k_sim = 1:num_sim
    for k_trial = 480:600
        startstep = Dsim.Out{k_sim}.endsteps(k_trial-1) + 1;
        endstep = Dsim.Out{k_sim}.endsteps(k_trial);
        if sum(Dsim.Out{k_sim}.Choices(startstep:endstep) == 11) % select low-cost-small-reward arm
            step_action11 = startstep - 1 + find(Dsim.Out{k_sim}.Choices(startstep:endstep) == 11);
            effectiveTDEs_set{1}(k_sim,k_trial-479) = Dsim.Out{k_sim}.effectiveTDEs(step_action11+1);
        else % select high-cost-large-reward arm
            step_action12 = startstep - 1 + find(Dsim.Out{k_sim}.Choices(startstep:endstep) == 12);
            step_action17 = startstep - 1 + find(Dsim.Out{k_sim}.Choices(startstep:endstep) == 17);
            effectiveTDEs_set{2}(k_sim,k_trial-479) = Dsim.Out{k_sim}.effectiveTDEs(step_action12+1);
            effectiveTDEs_set{3}(k_sim,k_trial-479) = Dsim.Out{k_sim}.effectiveTDEs(step_action17+1);
        end
    end
end
tmp_colormap = ones(64,3);
tmp_colormap(1:3,:) = 0;
tmp_colormap(4:64,2) = [1:-1/60:0]'; % 4-4.99..:white, 64-:red
tmp_colormap(4:64,3) = [1:-1/60:0]';
% colormap
for k = 1:3
    F = figure;
    A = axes;
    hold on;
    P = image(0*isnan(effectiveTDEs_set{k}) + 4+(~isnan(effectiveTDEs_set{k}).*effectiveTDEs_set{k})*120); % 0:white, 0.5:red
    colormap(tmp_colormap);
    P = plot([21.5 21.5],[0.5 20.5],'b:');
    axis([0.5 121.5 0.5 20.5]);
    set(A,'Box','off');
    set(A,'PlotBoxAspectRatio',[3 1 1]);
    set(A,'FontName','Ariel','FontSize',20);
    set(A,'XTick',[1:20:121],'XTickLabel',[480:20:600]);
    set(A,'YTick',[],'YTickLabel',[]);
    if figsave
        print(F,'-depsc',[figname '_effectiveTDE_colormap_' num2str(k)]);
    end
end
% colorbar
F = figure;
A = axes;
hold on;
P = image(4+([0:0.01:0.5]'*120)); % 0:white, 0.5:red
colormap(tmp_colormap);
axis([0.5 1.5 0.5 51.5]);
set(A,'Box','off');
set(A,'PlotBoxAspectRatio',[1 10 1]);
set(A,'FontName','Ariel','FontSize',20);
set(A,'XTick',[],'XTickLabel',[]);
set(A,'YTick',[1:10:51],'YTickLabel',[0:0.1:0.5]);
if figsave
    print(F,'-depsc',[figname '_colorbar']);
end
% line plot
for k = 1:3
    F = figure;
    A = axes;
    hold on;
    P = plot([480:600],mean2(effectiveTDEs_set{k},1),'k');
    P = plot([480:600],mean2(effectiveTDEs_set{k},1)+sem2(effectiveTDEs_set{k},1,1,0),'k:');
    P = plot([480:600],mean2(effectiveTDEs_set{k},1)-sem2(effectiveTDEs_set{k},1,1,0),'k:');
    P = plot(500.5*[1 1],[0 0.5],'b:');
    axis([480 600 0 0.5]);
    set(A,'Box','off');
    set(A,'FontName','Ariel','FontSize',20);
    set(A,'XTick',[480:20:600],'XTickLabel',[480:20:600]);
    set(A,'YTick',[0:0.05:0.5],'YTickLabel',[0:0.05:0.5]);
    if figsave
        print(F,'-depsc',[figname '_effectiveTDE_lineplot_' num2str(k)]);
    end
end
