# Supplementary material for: A Neural Circuit Mechanism for the Involvements of Dopamine in Effort-Related Choices: Decay of Learned Values, Secondary Effects of Depletion, and Calculation of Temporal Difference Error
Source: eNeuro. 2018 Feb 21;5(1):ENEURO.0021-18.2018. doi: 10.1523/ENEURO.0021-18.2018 (PMC5820541; doi:10.1523/ENEURO.0021-18.2018)
Supplement: Extended Data 1 — Computer code: makefigures.m: running this file (script M-file) will reproduce all the figure panels showing simulation results in the article, as well as two supplementary figures (which are also attached here) simTmaze.m: function M-file for simulating the effort-related T-maze task, which is called in makefigures.m ana1.m–ana7.m: function M-files for analysis and plotting, which are called in makefigures.m rantwi.mat: saved data (more specifically, outputs of rand(‘twister’)), which are used in makefigures.m to create exactly the same figures as presented in the article mean2.m, std2.m, sem2.m: function M-files to calculate mean, std, and sem for input numbers omitting NaN Fig. S1.pdf, Fig. S2.pdf: supplementary figures created by makefigures.m How to run the makefigures.m files: (1) Running makefigures.m will reproduce exactly the same results shown in the article (i.e., using the same sets of MATLAB-built-in pseudo-random numbers). (2) Running makefigures.m with “samerand = 1” (line 4) changed to “samerand = 0” will result in conducting all the simulations with new sets of Matlab built-in pseudorandom numbers. (3) Running makefigures.m with “mod_negativeTDE = 1” (line 19) changed to “mod_negativeTDE = 0” will result in conducting simulations assuming size reduction of TD-RPE–dependent value update by DA depletion with the assumption that the size reduction is applied only when TD-RPE is nonnegative. Download Extended Data 1, ZIP file. [file sup_enu-eN-NWR-0021-18-s02.zip › ana4.m]

function out = ana4(Dsim_Out,num_sim,num_trial)

% analysis
bin = 10; % num_trial/bin should be an integer
% choice ratio
choose2ratio = NaN(num_sim,num_trial/bin);
tmp_broken_count = 0;
for k3 = 1:num_sim
    if Dsim_Out{k3}.endsteps(end) == 0
        fprintf('simulation broken in the middle %d\n',k3);
        tmp_broken_count = tmp_broken_count + 1;
    else
        choose2ratio(k3,:) = sum(reshape(Dsim_Out{k3}.ArmChoices-1,bin,num_trial/bin),1)/bin;
    end
end
% time to reach state 4
avetime = NaN(num_sim,num_trial/bin);
for k3 = 1:num_sim
    if Dsim_Out{k3}.endsteps(end) > 0
        tmp_times = diff([0;Dsim_Out{k3}.endsteps]);
        tmp_times3 = NaN(num_trial,1);
        for k_trial = 1:num_trial
            tmp = [0;Dsim_Out{k3}.endsteps];
            tmp_tsteps = [tmp(k_trial)+1:tmp(k_trial+1)]; % time steps (from start to end) for k_trial
            tmp_times3(k_trial) = find(Dsim_Out{k3}.States(tmp_tsteps)==4,1,'first');
        end
        avetime(k3,:) = mean2(reshape(tmp_times3,bin,num_trial/bin),1);
    end
end

% evaluation
out = NaN(1,5);
mean_choose2ratio = mean2(choose2ratio,1);
mean_avetime = mean2(avetime,1);
out(1) = mean(mean_choose2ratio(51:55)) - mean(mean_choose2ratio(41:50)) < -0.1;
out(2) = mean(mean_choose2ratio(91:100)) - mean(mean_choose2ratio(41:50)) < -0.5;
out(3) = mean(mean_avetime(51:55)) - mean(mean_avetime(41:50)) > 0.5;
out(4) = abs(mean(mean_avetime(91:100)) - mean(mean_avetime(41:50))) < 0.5;
out(5) = (tmp_broken_count == num_sim);
