# Supplementary material for: A Neural Circuit Mechanism for the Involvements of Dopamine in Effort-Related Choices: Decay of Learned Values, Secondary Effects of Depletion, and Calculation of Temporal Difference Error
Source: eNeuro. 2018 Feb 21;5(1):ENEURO.0021-18.2018. doi: 10.1523/ENEURO.0021-18.2018 (PMC5820541; doi:10.1523/ENEURO.0021-18.2018)
Supplement: Extended Data 1 — Computer code: makefigures.m: running this file (script M-file) will reproduce all the figure panels showing simulation results in the article, as well as two supplementary figures (which are also attached here) simTmaze.m: function M-file for simulating the effort-related T-maze task, which is called in makefigures.m ana1.m–ana7.m: function M-files for analysis and plotting, which are called in makefigures.m rantwi.mat: saved data (more specifically, outputs of rand(‘twister’)), which are used in makefigures.m to create exactly the same figures as presented in the article mean2.m, std2.m, sem2.m: function M-files to calculate mean, std, and sem for input numbers omitting NaN Fig. S1.pdf, Fig. S2.pdf: supplementary figures created by makefigures.m How to run the makefigures.m files: (1) Running makefigures.m will reproduce exactly the same results shown in the article (i.e., using the same sets of MATLAB-built-in pseudo-random numbers). (2) Running makefigures.m with “samerand = 1” (line 4) changed to “samerand = 0” will result in conducting all the simulations with new sets of Matlab built-in pseudorandom numbers. (3) Running makefigures.m with “mod_negativeTDE = 1” (line 19) changed to “mod_negativeTDE = 0” will result in conducting simulations assuming size reduction of TD-RPE–dependent value update by DA depletion with the assumption that the size reduction is applied only when TD-RPE is nonnegative. Download Extended Data 1, ZIP file. [file sup_enu-eN-NWR-0021-18-s02.zip › ana5.m]

function ana5(Dsim,max_gain_set,figname,figsave)

% main
for k1 = 1:length(max_gain_set)
    F = figure;
    A = axes;
    hold on;
    colormap([[0:1/63:1]', [0:1/63:1]', [0:1/63:1]']);
    P = image(64-7*(12-Dsim.evaluation_set(:,:,k1)));
    for k2 = 1:length(max_gain_set)
        for k3 = 1:length(max_gain_set)
            P = text(k3-0.1,k2,num2str(12-Dsim.evaluation_set(k2,k3,k1)));
            set(P,'FontSize',30);
        end
    end
    axis([0.5 length(max_gain_set)+0.5 0.5 length(max_gain_set)+0.5]);
    set(A,'Box','off');
    set(A,'PlotBoxAspectRatio',[1 1 1]);
    set(A,'FontName','Ariel','FontSize',30);
    set(A,'XTick',[1:length(max_gain_set)],'XTickLabel',max_gain_set);
    set(A,'YTick',[1:length(max_gain_set)],'YTickLabel',max_gain_set);
    if figsave
        print(F,'-depsc',[figname '_' num2str(k1)]);
    end
end

% scalebar
F = figure;
A = axes;
hold on;
colormap([[0:1/63:1]', [0:1/63:1]', [0:1/63:1]']);
P = image(64-7*[0:9]');
axis([0.5 1.5 0.5 10.5]);
set(A,'Box','on');
set(A,'PlotBoxAspectRatio',[1 8 1]);
set(A,'FontName','Ariel','FontSize',30);
set(A,'XTick',[],'XTickLabel',[]);
set(A,'YTick',[1:10],'YTickLabel',[0:9]);
if figsave
    print(F,'-depsc',[figname '_scalebar']);
end
