# Supplementary material for: A Neural Circuit Mechanism for the Involvements of Dopamine in Effort-Related Choices: Decay of Learned Values, Secondary Effects of Depletion, and Calculation of Temporal Difference Error
Source: eNeuro. 2018 Feb 21;5(1):ENEURO.0021-18.2018. doi: 10.1523/ENEURO.0021-18.2018 (PMC5820541; doi:10.1523/ENEURO.0021-18.2018)
Supplement: Extended Data 1 — Computer code: makefigures.m: running this file (script M-file) will reproduce all the figure panels showing simulation results in the article, as well as two supplementary figures (which are also attached here) simTmaze.m: function M-file for simulating the effort-related T-maze task, which is called in makefigures.m ana1.m–ana7.m: function M-files for analysis and plotting, which are called in makefigures.m rantwi.mat: saved data (more specifically, outputs of rand(‘twister’)), which are used in makefigures.m to create exactly the same figures as presented in the article mean2.m, std2.m, sem2.m: function M-files to calculate mean, std, and sem for input numbers omitting NaN Fig. S1.pdf, Fig. S2.pdf: supplementary figures created by makefigures.m How to run the makefigures.m files: (1) Running makefigures.m will reproduce exactly the same results shown in the article (i.e., using the same sets of MATLAB-built-in pseudo-random numbers). (2) Running makefigures.m with “samerand = 1” (line 4) changed to “samerand = 0” will result in conducting all the simulations with new sets of Matlab built-in pseudorandom numbers. (3) Running makefigures.m with “mod_negativeTDE = 1” (line 19) changed to “mod_negativeTDE = 0” will result in conducting simulations assuming size reduction of TD-RPE–dependent value update by DA depletion with the assumption that the size reduction is applied only when TD-RPE is nonnegative. Download Extended Data 1, ZIP file. [file sup_enu-eN-NWR-0021-18-s02.zip › ana6.m]

function ana6(Dsim,num_sim,sim_cases,trials,actions,colors,figname,figsave)

% calculate MSN and DA activity
for k1 = 1:length(sim_cases)
    % activity of MSNs
    for k2 = actions
        dMSN{k1}{k2}{1} = [];
        dMSN{k1}{k2}{2} = [];
        iMSN{k1}{k2}{1} = [];
        iMSN{k1}{k2}{2} = [];
        for k3 = 1:num_sim
            tmp_endsteps = [0; Dsim.Out{sim_cases(k1)}{k3}.endsteps];
            tmp_dMSN{1} = [];
            tmp_dMSN{2} = [];
            tmp_iMSN{1} = [];
            tmp_iMSN{2} = [];
            for k_trial = trials{k1}
                tmp_steps = [tmp_endsteps(k_trial)+1:tmp_endsteps(k_trial+1)];
                tmp_Choices = Dsim.Out{sim_cases(k1)}{k3}.Choices(tmp_steps);
                tmp_time_armin = find(tmp_Choices>=11,1,'first');
                if sum(tmp_Choices==12) % HD arm
                    tmp_armchoice = 1;
                    tmp_time_rew = find(tmp_Choices==17)+1;
                else % LD arm
                    tmp_armchoice = 2;
                    tmp_time_rew = find(tmp_Choices==11)+1;
                end
                tmp_dMSNseq = (Dsim.Out{sim_cases(k1)}{k3}.MSNs(tmp_steps,1)==k2) .* Dsim.Out{sim_cases(k1)}{k3}.effectiveMSNs(tmp_steps,2);
                tmp_iMSNseq = (Dsim.Out{sim_cases(k1)}{k3}.MSNs(tmp_steps,3)==k2) .* Dsim.Out{sim_cases(k1)}{k3}.effectiveMSNs(tmp_steps,4);
                tmp_dMSN{tmp_armchoice} = [tmp_dMSN{tmp_armchoice}; [tmp_dMSNseq(1:4)', tmp_dMSNseq(tmp_time_rew-3:tmp_time_rew)']];
                tmp_iMSN{tmp_armchoice} = [tmp_iMSN{tmp_armchoice}; [tmp_iMSNseq(1:4)', tmp_iMSNseq(tmp_time_rew-3:tmp_time_rew)']];
            end
            dMSN{k1}{k2}{1} = [dMSN{k1}{k2}{1}; mean(tmp_dMSN{1},1)];
            dMSN{k1}{k2}{2} = [dMSN{k1}{k2}{2}; mean(tmp_dMSN{2},1)];
            iMSN{k1}{k2}{1} = [iMSN{k1}{k2}{1}; mean(tmp_iMSN{1},1)];
            iMSN{k1}{k2}{2} = [iMSN{k1}{k2}{2}; mean(tmp_iMSN{2},1)];
        end
    end
    % activity of DA neurons
    DA{k1}{1} = [];
    DA{k1}{2} = [];
    for k3 = 1:num_sim
        tmp_endsteps = [0; Dsim.Out{sim_cases(k1)}{k3}.endsteps];
        tmp_DA{1} = [];
        tmp_DA{2} = [];
        for k_trial = trials{k1}
            tmp_steps = [tmp_endsteps(k_trial)+1:tmp_endsteps(k_trial+1)];
            tmp_Choices = Dsim.Out{sim_cases(k1)}{k3}.Choices(tmp_steps);
            tmp_time_armin = find(tmp_Choices>=11,1,'first');
            if sum(tmp_Choices==12) % HD arm
                tmp_armchoice = 1;
                tmp_time_rew = find(tmp_Choices==17)+1;
            else % LD arm
                tmp_armchoice = 2;
                tmp_time_rew = find(tmp_Choices==11)+1;
            end
            tmp_DAseq = Dsim.Out{sim_cases(k1)}{k3}.TDEs(tmp_steps);
            tmp_DA{tmp_armchoice} = [tmp_DA{tmp_armchoice}; [tmp_DAseq(1:4)', tmp_DAseq(tmp_time_rew-3:tmp_time_rew)']];
        end
        DA{k1}{1} = [DA{k1}{1}; mean(tmp_DA{1},1)];
        DA{k1}{2} = [DA{k1}{2}; mean(tmp_DA{2},1)];
    end
end

% plot
% DA neurons
for k_armchoice = 1:2
    F = figure;
    A = axes;
    hold on;
    P = plot([0.5 7.5],[0 0],'k--');
    P = plot([4 4],[-0.1 1],'k:');
    for k1 = 1:length(sim_cases)
        P = plot([1:3],mean(DA{k1}{k_armchoice}(:,[1:3]),1)); set(P,'Color',colors(k1,:),'LineWidth',1);
        P = plot([5:7],mean(DA{k1}{k_armchoice}(:,[6:8]),1)); set(P,'Color',colors(k1,:),'LineWidth',1);
    end
    axis([0.5 7.5 -0.1 1]);
    set(A,'Box','off');
    set(A,'FontName','Ariel','FontSize',40);
    set(A,'XTick',[1:3 5:7],'XTickLabel',[]);
    set(A,'YTick',[0:0.1:1],'YTickLabel',[]);
    if figsave
        print(F,'-depsc',['Fig' figname '_DA_armchoice' num2str(k_armchoice)]);
    end
end
% MSNs
for k_action = actions
    for k_di = 1:2
        if k_di==1
            tmp_MSN = dMSN;
            tmp_di = 'd';
        elseif k_di==2
            tmp_MSN = iMSN;
            tmp_di = 'i';
        end
        for k_armchoice = 1:2
            F = figure;
            A = axes;
            hold on;
            P = plot([0.5 7.5],[0 0],'k--');
            P = plot([4 4],[-0.1 1],'k:');
            for k1 = 1:length(sim_cases)
                P = plot([1:3],mean(tmp_MSN{k1}{k_action}{k_armchoice}(:,[1:3]),1)); set(P,'Color',colors(k1,:),'LineWidth',1);
                P = plot([5:7],mean(tmp_MSN{k1}{k_action}{k_armchoice}(:,[6:8]),1)); set(P,'Color',colors(k1,:),'LineWidth',1);
            end
            axis([0.5 7.5 -0.1 1]);
            set(A,'Box','off');
            set(A,'FontName','Ariel','FontSize',40);
            set(A,'XTick',[1:3 5:7],'XTickLabel',[]);
            set(A,'YTick',[0:0.1:1],'YTickLabel',[]);
            if figsave
                print(F,'-depsc',['Fig' figname '_MSN_' num2str(k_action) '_' tmp_di '_armchoice' num2str(k_armchoice)]);
            end
        end
    end
end
