# Supplementary material for: A Neural Circuit Mechanism for the Involvements of Dopamine in Effort-Related Choices: Decay of Learned Values, Secondary Effects of Depletion, and Calculation of Temporal Difference Error
Source: eNeuro. 2018 Feb 21;5(1):ENEURO.0021-18.2018. doi: 10.1523/ENEURO.0021-18.2018 (PMC5820541; doi:10.1523/ENEURO.0021-18.2018)
Supplement: Extended Data 1 — Computer code: makefigures.m: running this file (script M-file) will reproduce all the figure panels showing simulation results in the article, as well as two supplementary figures (which are also attached here) simTmaze.m: function M-file for simulating the effort-related T-maze task, which is called in makefigures.m ana1.m–ana7.m: function M-files for analysis and plotting, which are called in makefigures.m rantwi.mat: saved data (more specifically, outputs of rand(‘twister’)), which are used in makefigures.m to create exactly the same figures as presented in the article mean2.m, std2.m, sem2.m: function M-files to calculate mean, std, and sem for input numbers omitting NaN Fig. S1.pdf, Fig. S2.pdf: supplementary figures created by makefigures.m How to run the makefigures.m files: (1) Running makefigures.m will reproduce exactly the same results shown in the article (i.e., using the same sets of MATLAB-built-in pseudo-random numbers). (2) Running makefigures.m with “samerand = 1” (line 4) changed to “samerand = 0” will result in conducting all the simulations with new sets of Matlab built-in pseudorandom numbers. (3) Running makefigures.m with “mod_negativeTDE = 1” (line 19) changed to “mod_negativeTDE = 0” will result in conducting simulations assuming size reduction of TD-RPE–dependent value update by DA depletion with the assumption that the size reduction is applied only when TD-RPE is nonnegative. Download Extended Data 1, ZIP file. [file sup_enu-eN-NWR-0021-18-s02.zip › ana7.m]

function ana7(Dsim,num_sim,num_trial,figname,figsave)

% analysis
% choice ratio in free choice
bin = 10; % num_trial/bin should be an integer
for k_case = 1:2
    Dsim.choose2ratio{k_case} = NaN(num_sim,num_trial/bin);
    for k_sim = 1:num_sim
        Dsim.choose2ratio{k_case}(k_sim,:) = sum(reshape(Dsim.Out{k_case}{k_sim}.ArmChoices-1,bin,num_trial/bin),1)/bin;
    end
end
% TDE at start in forced
for k_case = 3:5
    Dsim.startTDEs{k_case} = NaN(num_sim,num_trial);
    for k_sim = 1:num_sim
        startsteps = [1;Dsim.Out{k_case}{k_sim}.endsteps(1:end-1)+1];
        Dsim.startTDEs{k_case}(k_sim,:) = Dsim.Out{k_case}{k_sim}.TDEs(startsteps)';
    end
end
% TDE at start in free choice where higher-utility (larger benefit or smaller cost) option was chosen
for k_case = 1:2
    Dsim.startTDEsHUchoice{k_case} = NaN(num_sim,num_trial);
    for k_sim = 1:num_sim
        startsteps = [1;Dsim.Out{k_case}{k_sim}.endsteps(1:end-1)+1];
        tmpTDEs = Dsim.Out{k_case}{k_sim}.TDEs(startsteps)';
        HUchoice_trials = (Dsim.Out{k_case}{k_sim}.ArmChoices == 1)';
        Dsim.startTDEsHUchoice{k_case}(k_sim,HUchoice_trials) = tmpTDEs(HUchoice_trials);
    end
end

% plot
%bars
tmp1 = mean(Dsim.choose2ratio{1}(:,26:50),2);
tmp2 = mean(Dsim.choose2ratio{2}(:,26:50),2);
tmp_choiceratios = [1-tmp1, tmp1, 1-tmp2, tmp2]; % larger-benefit, smaller-benefit, smaller-cost, larger-cost
tmp3 = mean(Dsim.startTDEs{3}(:,251:500),2);
tmp4 = mean(Dsim.startTDEs{4}(:,251:500),2);
tmp5 = mean(Dsim.startTDEs{5}(:,251:500),2);
tmp_startTDEs = [tmp3, tmp4, tmp3, tmp5]; % shared-control, smaller-benefit, shared-control, larger-cost
tmp6 = mean2(Dsim.startTDEsHUchoice{1}(:,251:500),2);
tmp7 = mean2(Dsim.startTDEsHUchoice{2}(:,251:500),2);
tmp_startTDEsHUchoice = [tmp3, tmp6, tmp3, tmp7]; % forced-shared-control, free-larger-benefit, forced-shared-control, free-smaller-cost
tmp_figindices = 'cd';
for k1 = 1:2
    F = figure;
    A = axes;
    hold on;
    P = errorbar([1,2],mean(tmp_choiceratios(:,(k1-1)*2+[1 2]),1),std(tmp_choiceratios(:,(k1-1)*2+[1 2]),1,1)/sqrt(num_sim),'k.');
    P = bar([1,2],mean(tmp_choiceratios(:,(k1-1)*2+[1 2]),1));
    set(P,'FaceColor',1.4-k1*0.7*[1 1 1],'BarWidth',0.8);
    axis([0.5 2.5 0 1]);
    set(A,'Box','off');
    set(A,'PlotBoxAspectRatio',[1 2 1]);
    set(A,'FontName','Ariel','FontSize',20);
    set(A,'XTick',[1 2],'XTickLabel',[]);
    set(A,'YTick',[0:0.25:1],'YTickLabel',[0:25:100]);
    if figsave
        print(F,'-depsc',[figname 'C' tmp_figindices(k1)]);
    end
end
tmp_figindices = 'ef';
for k1 = 1:2
    F = figure;
    A = axes;
    hold on;
    P = errorbar([1,2],mean(tmp_startTDEs(:,(k1-1)*2+[1 2]),1),std(tmp_startTDEs(:,(k1-1)*2+[1 2]),1,1)/sqrt(num_sim),'k.');
    P = bar([1,2],mean(tmp_startTDEs(:,(k1-1)*2+[1 2]),1));
    set(P,'FaceColor',1.4-k1*0.7*[1 1 1],'BarWidth',0.8);
    axis([0.5 2.5 0 0.3]);
    set(A,'Box','off');
    set(A,'PlotBoxAspectRatio',[1 2 1]);
    set(A,'FontName','Ariel','FontSize',20);
    set(A,'XTick',[1 2],'XTickLabel',[]);
    set(A,'YTick',[0:0.1:0.3],'YTickLabel',[0:0.1:0.3]);
    if figsave
        print(F,'-depsc',[figname 'D' tmp_figindices(k1)]);
    end
end
tmp_figindices = 'bd';
for k1 = 1:2
    F = figure;
    A = axes;
    hold on;
    P = errorbar([1,2],mean(tmp_startTDEsHUchoice(:,(k1-1)*2+[1 2]),1),std(tmp_startTDEsHUchoice(:,(k1-1)*2+[1 2]),1,1)/sqrt(num_sim),'k.');
    P = bar([1,2],mean(tmp_startTDEsHUchoice(:,(k1-1)*2+[1 2]),1));
    set(P,'FaceColor',1.4-k1*0.7*[1 1 1],'BarWidth',0.8);
    axis([0.5 2.5 0 0.3]);
    set(A,'Box','off');
    set(A,'PlotBoxAspectRatio',[1 2 1]);
    set(A,'FontName','Ariel','FontSize',20);
    set(A,'XTick',[1 2],'XTickLabel',[]);
    set(A,'YTick',[0:0.1:0.3],'YTickLabel',[0:0.1:0.3]);
    if figsave
        print(F,'-depsc',[figname 'E' tmp_figindices(k1)]);
    end
end
tmp_figindices = 'xcaxb';
% action values
for k_case = [2 3 5]
    Qs_plot{k_case} = NaN(num_sim,7);
    for k_sim = 1:num_sim
        Qs_plot{k_case}(k_sim,:) = mean(Dsim.Out{k_case}{k_sim}.Qs(251:500,[2 5 8 11 12 14 17]),1);
    end
    F = figure;
    A = axes;
    hold on;
    P = plot([0.5 5.5],[0 0],'k--');
    if k_case == 2
        P = errorbar([3:5],mean(Qs_plot{k_case}(:,[3 5 7]),1),std(Qs_plot{k_case}(:,[3 5 7]),1,1)/sqrt(num_sim),'x-');
        set(P,'Color',0.6*[1 1 1],'MarkerSize',20);
        P = errorbar([1:5],mean(Qs_plot{k_case}(:,[1 2 3 4 6]),1),std(Qs_plot{k_case}(:,[1 2 3 4 6]),1,1)/sqrt(num_sim),'x-');
        set(P,'Color','k','MarkerSize',20);
        P = plot([3:5],mean(Qs_plot{k_case}(:,[3 5 7]),1),':'); set(P,'Color',0.6*[1 1 1]);
        P = plot([1:5],mean(Qs_plot{k_case}(:,[1 2 3 4 6]),1),'k:');
    else
        P = errorbar([1:5],mean(Qs_plot{k_case}(:,[1 2 3 4 6]),1),std(Qs_plot{k_case}(:,[1 2 3 4 6]),1,1)/sqrt(num_sim),'x-');
        set(P,'Color','k','MarkerSize',20);
        P = plot([1:5],mean(Qs_plot{k_case}(:,[1 2 3 4 6]),1),'k:');
    end
    axis([0.5 5.5 -0.1 0.6]);
    set(A,'Box','off');
    set(A,'FontName','Ariel','FontSize',20);
    set(A,'XTick',[1:5],'XTickLabel',[]);
    set(A,'YTick',[-0.1:0.1:0.6],'YTickLabel',[-0.1:0.1:0.6]);
    if figsave
        print(F,'-depsc',[figname 'F' tmp_figindices(k_case)]);
    end
end
