# Supplementary material for: A Neural Circuit Mechanism for the Involvements of Dopamine in Effort-Related Choices: Decay of Learned Values, Secondary Effects of Depletion, and Calculation of Temporal Difference Error
Source: eNeuro. 2018 Feb 21;5(1):ENEURO.0021-18.2018. doi: 10.1523/ENEURO.0021-18.2018 (PMC5820541; doi:10.1523/ENEURO.0021-18.2018)
Supplement: Extended Data 1 — Computer code: makefigures.m: running this file (script M-file) will reproduce all the figure panels showing simulation results in the article, as well as two supplementary figures (which are also attached here) simTmaze.m: function M-file for simulating the effort-related T-maze task, which is called in makefigures.m ana1.m–ana7.m: function M-files for analysis and plotting, which are called in makefigures.m rantwi.mat: saved data (more specifically, outputs of rand(‘twister’)), which are used in makefigures.m to create exactly the same figures as presented in the article mean2.m, std2.m, sem2.m: function M-files to calculate mean, std, and sem for input numbers omitting NaN Fig. S1.pdf, Fig. S2.pdf: supplementary figures created by makefigures.m How to run the makefigures.m files: (1) Running makefigures.m will reproduce exactly the same results shown in the article (i.e., using the same sets of MATLAB-built-in pseudo-random numbers). (2) Running makefigures.m with “samerand = 1” (line 4) changed to “samerand = 0” will result in conducting all the simulations with new sets of Matlab built-in pseudorandom numbers. (3) Running makefigures.m with “mod_negativeTDE = 1” (line 19) changed to “mod_negativeTDE = 0” will result in conducting simulations assuming size reduction of TD-RPE–dependent value update by DA depletion with the assumption that the size reduction is applied only when TD-RPE is nonnegative. Download Extended Data 1, ZIP file. [file sup_enu-eN-NWR-0021-18-s02.zip › makefigures.m]

% makefigures

% pseudo-random numbers
samerand = 1; % 1:use the same pseudo-random numbers as those used in the paper, 0:newly set pseudo-random numbers
if samerand
    load rantwi
else
    rand('twister',sum(100*clock));
end

% parameters
num_sim = 20;
num_trial = 1000;
RLtype = 'Q';
p_alpha = 0.5;
p_beta = 5;
p_gamma = 1;
decay_rate = 0.01;
mod_negativeTDE = 1; % 0:TD-RPE-dependent value update is modulated only when TD-RPE is non-negative, 1:modulation is assumed always (also when TD-RPE is negative)

% Conditions
Rews{1} = zeros(1,23); Rews{1}([11,17]) = [0.5 1]; % Condition-1
Rews{2} = zeros(1,23); Rews{2}([11,12]) = [0.5 1]; % Condition-2
Rews{3} = zeros(1,23); Rews{3}([11,17]) = [0 1]; % Condition-3
Rews{4} = zeros(1,23); Rews{4}([14,17]) = [0.5 1]; % Condition-4

% DA manipulations
%   DAmani_paras(1): trial from which manipulation starts
%   DAmani_paras(2): TD-RPE-dependent value update is multiplied by DAmani_paras(2)
%   DAmani_paras(3): dMSN activity is multiplied by DAmani_paras(3)
%   DAmani_paras(4): iMSN activity is multiplied by DAmani_paras(4)
DAmani_paras{1} = [501,0.25,1,1];
DAmani_paras{2} = [501,1.25,1,1];
DAmani_paras{3} = [501,1.25,1,1.25];
DAmani_paras{4} = [501,1,0.8,1];
DAmani_paras{5} = [501,1.25,0.8,1.25];
DAmani_paras{6} = [501,0.25*1.25,0.8,1.25];
DAmani_paras{7} = [501,0.5*1.25,0.8,1.25];
DAmani_paras{8} = [1001,1,1,1];

% secondary effect
%   second_paras(1): trial from which secondary effect starts
%   second_paras(2): number of trials for which secondary effect develops
%   second_paras(3:5): eventual magnitude of the gain of [obtained_reward, upcoming_value, previous_value]
second_paras{1} = [501,200,1,1,1];
second_paras{2} = [501,200,2,1,1];
second_paras{3} = [501,200,3,1,1];
second_paras{4} = [501,200,3,3,3];
second_paras{5} = [501,200,3,3,1];
second_paras{6} = [501,200,3,1,3];

% other parameters
%   other_paras(1): maximum limit of the value of action candidates
%   other_paras(2): 0:free choice, 1:forced (action 12 is disabled)
%   other_paras(3): modulation of MSNs by DA/TD-RPE at the previous time step
%   other_paras(4): 0:TD-RPE-dependent value update is modulated only when TD-RPE is non-negative, 1:modulation is assumed always (also when TD-RPE is negative)
other_paras{1} = [Inf,0,0,mod_negativeTDE];
other_paras{2} = [100,0,0,mod_negativeTDE];
other_paras{3} = [Inf,1,0,mod_negativeTDE];
other_paras{4} = [Inf,0,0.1,mod_negativeTDE];

% Fig.3
close all hidden
clear Dsim
tmp_fignames = {'3A','3B','3C'};
for k1 = 1:length(tmp_fignames)
    if samerand; rand('twister',eval(['rantwi.Fig' tmp_fignames{k1}])); end
    for k2 = 1:num_sim
        fprintf('Fig.3 %d - %d\n',k1,k2);
        Dsim.Out{k1}{k2} = simTmaze(num_trial,RLtype,[p_alpha,p_beta,p_gamma],Rews{k1},decay_rate,DAmani_paras{1},second_paras{1},other_paras{1});
    end
end
ana1(Dsim,num_sim,num_trial,tmp_fignames,[0,0],1);

% Fig. 5&6
close all hidden
clear Dsim
tmp_fignames = {'5B','5C','5D'};
for k1 = 1:length(tmp_fignames)
    if samerand; rand('twister',eval(['rantwi.Fig' tmp_fignames{k1}])); end
    for k2 = 1:num_sim
        fprintf('Fig.5&6 %d - %d\n',k1,k2);
        Dsim.Out{k1}{k2} = simTmaze(num_trial,RLtype,[p_alpha,p_beta,p_gamma],Rews{k1},decay_rate,DAmani_paras{1},second_paras{2},other_paras{1});
    end
end
ana1(Dsim,num_sim,num_trial,tmp_fignames,[1,0],1);
ana2(Dsim,num_sim,num_trial,'Fig6',1);

% Fig. 7AB
close all hidden
clear Dsim
if samerand; rand('twister',rantwi.Fig5B); end
for k1 = 1:num_sim
    fprintf('Fig.7AB %d\n',k1);
    Dsim.Out{k1} = simTmaze(num_trial,RLtype,[p_alpha,p_beta,p_gamma],Rews{1},decay_rate,DAmani_paras{1},second_paras{2},other_paras{1});
end
ana3(Dsim,num_sim,num_trial,'Fig7AB',1);

% Fig. 7C
close all hidden
clear Dsim
tmp_fignames = {'7C1','7C2','7C3','7C4','7C5'};
if samerand; rand('twister',rantwi.Fig7C); end
for k1 = 1:length(tmp_fignames)
    for k2 = 1:num_sim
        fprintf('Fig.7C %d - %d\n',k1,k2);
        Dsim.Out{k1}{k2} = simTmaze(2000,RLtype,[p_alpha,p_beta,p_gamma],Rews{1},decay_rate,DAmani_paras{1},[501,200,1.5+k1/2,1,1],other_paras{1});
    end
end
ana1(Dsim,num_sim,2000,tmp_fignames,[0,1],1);

% Fig. 8
close all hidden
clear Dsim
tmp_fignames = {{'8Abc','8Ade','8Afg'};{'8Bbc','8Bde','8Bfg'};{'8Cbc','8Cde','8Cfg'};{'8Dbc','8Dde','8Dfg'}};
for k1 = 1:length(tmp_fignames)
    tmp_op = 1; if k1==3; tmp_op = 2; end
    for k2 = 1:length(tmp_fignames{1})
        if samerand; rand('twister',eval(['rantwi.Fig' tmp_fignames{k1}{k2}])); end
        for k3 = 1:num_sim
            fprintf('Fig.8 %d - %d - %d\n',k1,k2,k3);
            Dsim.Out{k1}{k2}{k3} = simTmaze(num_trial,RLtype,[p_alpha,p_beta,p_gamma],Rews{k2},decay_rate,DAmani_paras{1},second_paras{k1+2},other_paras{tmp_op});
        end
    end
end
ana1(Dsim,num_sim,num_trial,tmp_fignames,[0,0],1);

% Fig. 9
close all hidden
clear Dsim
if samerand; rand('twister',rantwi.Fig9); end
max_gain_set = [1:0.5:3];
Dsim.evaluation_set = NaN(length(max_gain_set),length(max_gain_set),length(max_gain_set));
expresults_features = [1 1 1 1; 0 0 1 1; 1 0 1 1];
Dsim.all_broken_set = [];
for k1 = 1:length(max_gain_set)
    for k2 = 1:length(max_gain_set)
        for k3 = 1:length(max_gain_set)
            tmp_second_paras = [501,200,max_gain_set(k1),max_gain_set(k2),max_gain_set(k3)];
            Dsim.simresults_features{k1}{k2}{k3} = NaN(3,5);
            for k4 = 1:3
                for k5 = 1:num_sim
                    fprintf('Fig.9 %d - %d - %d - %d - %d\n',k1,k2,k3,k4,k5);
                    tmp_Dsim_Out{k5} = simTmaze(num_trial,RLtype,[p_alpha,p_beta,p_gamma],Rews{k4},decay_rate,DAmani_paras{1},tmp_second_paras,other_paras{2});
                end
                Dsim.simresults_features{k1}{k2}{k3}(k4,:) = ana4(tmp_Dsim_Out,num_sim,num_trial);
                if Dsim.simresults_features{k1}{k2}{k3}(k4,5)
                    Dsim.all_broken_set = [Dsim.all_broken_set; k1, k2, k3, k4];
                end
            end
            Dsim.evaluation_set(k2,k3,k1) = sum(sum(expresults_features == Dsim.simresults_features{k1}{k2}{k3}(:,1:4)));
        end
    end
end
ana5(Dsim,max_gain_set,'Fig9',1);

% Fig. 11
close all hidden
clear Dsim
tmp_fignames = {'11B','11C','11D'};
for k1 = 1:length(tmp_fignames)
    if samerand; rand('twister',eval(['rantwi.Fig' tmp_fignames{k1}])); end
    for k2 = 1:num_sim
        fprintf('Fig.11 %d - %d\n',k1,k2);
        Dsim.Out{k1}{k2} = simTmaze(num_trial,RLtype,[p_alpha,p_beta,p_gamma],Rews{k1+(k1==3)},decay_rate,DAmani_paras{3},second_paras{1},other_paras{1});
    end
end
ana1(Dsim,num_sim,num_trial,tmp_fignames,[1,0],1);

% Fig. 12
close all hidden
clear Dsim
tmp_fignames = {'12A','12B','12C'};
if samerand; rand('twister',rantwi.Fig12); end
for k1 = 1:length(tmp_fignames)
    for k2 = 1:num_sim
        fprintf('Fig.12 %d - %d\n',k1,k2);
        Dsim.Out{k1}{k2} = simTmaze(num_trial,RLtype,[p_alpha,p_beta,p_gamma],Rews{k1+(k1==3)}*1.2,decay_rate,DAmani_paras{3},second_paras{1},other_paras{1});
    end
end
ana1(Dsim,num_sim,num_trial,tmp_fignames,[0,0],1);

% Fig. 13
close all hidden
clear Dsim
tmp_fignames = {'13C','13D'};
if samerand; rand('twister',rantwi.Fig13); end
for k1 = 1:length(tmp_fignames)
    for k2 = 1:num_sim
        fprintf('Fig.13 %d - %d\n',k1,k2);
        Dsim.Out{k1}{k2} = simTmaze(num_trial,RLtype,[p_alpha,p_beta,p_gamma],Rews{k1},decay_rate,DAmani_paras{4},second_paras{1},other_paras{1});
    end
end
ana1(Dsim,num_sim,num_trial,tmp_fignames,[1,0],1);

% Fig. 14
close all hidden
clear Dsim
tmp_fignames = {{'14Ba','14Bb','14Bc','14Bd'};{'14Ca','14Cb','14Cc','14Cd'};{'14Da','14Db','14Dc','14Dd'}};
if samerand; rand('twister',rantwi.Fig14); end
for k1 = 1:length(tmp_fignames)
    for k2 = 1:length(tmp_fignames{1})
        for k3 = 1:num_sim
            fprintf('Fig.14 %d - %d - %d\n',k1,k2,k3);
            Dsim.Out{k1}{k2}{k3} = simTmaze(num_trial,RLtype,[p_alpha,p_beta,p_gamma],Rews{k2},decay_rate,DAmani_paras{k1+4},second_paras{3},other_paras{1});
        end
    end
end
ana1(Dsim,num_sim,num_trial,tmp_fignames,[0,0],1);

% Fig. 15
close all hidden
clear Dsim
if samerand; rand('twister',rantwi.Fig15); end
tmp1 = [1,3,4,7]; tmp2 = [3,1,1,3];
for k1 = 1:4
    for k2 = 1:num_sim
        fprintf('Fig.15 %d - %d\n',k1,k2);
        Dsim.Out{k1}{k2} = simTmaze(num_trial,RLtype,[p_alpha,p_beta,p_gamma],Rews{1},decay_rate,DAmani_paras{tmp1(k1)},second_paras{tmp2(k1)},other_paras{1});
    end
end
ana6(Dsim,num_sim,[4,1,1],{[751:1000],[751:1000],[251:500]},[2 5 8 12 11 17],[1 0.4 1;0.7 0.7 0.7;0 0 0],'15BD',1);
ana6(Dsim,num_sim,[2,3,1],{[751:1000],[751:1000],[251:500]},[2 5 8 12 11 17],[0 0 1;1 0 0;0 0 0],'15CE',1);

% Fig. 16
close all hidden
clear Dsim
if samerand; rand('twister',rantwi.Fig16); end
Rews{5} = zeros(1,23); Rews{5}([11,12]) = [0.5 0.25]; % (Gan et al. 2010 Nat Neurosci) free between larger or smaller benefit / forced larger benefit or smaller cost
Rews{6} = zeros(1,23); Rews{6}([11,17]) = [0.5 0.5]; % (Gan et al. 2010 Nat Neurosci) free between smaller or larger cost
Rews{7} = zeros(1,23); Rews{7}(11) = 0.25; % (Gan et al. 2010 Nat Neurosci) forced smaller benefit
Rews{8} = zeros(1,23); Rews{8}(14) = 0.5; % (Gan et al. 2010 Nat Neurosci) forced larger cost
tmp1 = [5,6,5,7,8]; tmp2 = [1,1,3,3,3];
for k1 = 1:5
    for k2 = 1:num_sim
        fprintf('Fig.16 %d - %d\n',k1,k2);
        Dsim.Out{k1}{k2} = simTmaze(num_trial,RLtype,[p_alpha,p_beta,p_gamma],Rews{tmp1(k1)},decay_rate,DAmani_paras{8},second_paras{1},other_paras{tmp2(k1)});
    end
end
ana7(Dsim,num_sim,num_trial,'Fig16',1);

% Fig. S1
close all hidden
clear Dsim
if samerand; rand('twister',rantwi.FigS1); end
tmp_fignames = {'S1A','S1B','S1C'};
for k1 = 1:length(tmp_fignames)
    for k2 = 1:num_sim
        fprintf('Fig.S1 %d - %d\n',k1,k2);
        Dsim.Out{k1}{k2} = simTmaze(num_trial,RLtype,[p_alpha,p_beta,p_gamma],Rews{k1},0.001,DAmani_paras{1},second_paras{2},other_paras{1});
    end
end
ana1(Dsim,num_sim,num_trial,tmp_fignames,[0,0],1);

% Fig. S2
close all hidden
clear Dsim
if samerand; rand('twister',rantwi.FigS2); end
tmp_fignames = {{'S2Ba','S2Bb','S2Bc','S2Bd'};{'S2Ca','S2Cb','S2Cc','S2Cd'}};
for k1 = 1:length(tmp_fignames)
    for k2 = 1:length(tmp_fignames{1})
        for k3 = 1:num_sim
            fprintf('Fig.S2 %d - %d - %d\n',k1,k2,k3);
            Dsim.Out{k1}{k2}{k3} = simTmaze(num_trial,RLtype,[p_alpha,p_beta,p_gamma],Rews{k2},decay_rate,DAmani_paras{k1*6-5},second_paras{3},other_paras{4});
        end
    end
end
ana1(Dsim,num_sim,num_trial,tmp_fignames,[0,0],1);
