# Supplementary material for: A Neural Circuit Mechanism for the Involvements of Dopamine in Effort-Related Choices: Decay of Learned Values, Secondary Effects of Depletion, and Calculation of Temporal Difference Error
Source: eNeuro. 2018 Feb 21;5(1):ENEURO.0021-18.2018. doi: 10.1523/ENEURO.0021-18.2018 (PMC5820541; doi:10.1523/ENEURO.0021-18.2018)
Supplement: Extended Data 1 — Computer code: makefigures.m: running this file (script M-file) will reproduce all the figure panels showing simulation results in the article, as well as two supplementary figures (which are also attached here) simTmaze.m: function M-file for simulating the effort-related T-maze task, which is called in makefigures.m ana1.m–ana7.m: function M-files for analysis and plotting, which are called in makefigures.m rantwi.mat: saved data (more specifically, outputs of rand(‘twister’)), which are used in makefigures.m to create exactly the same figures as presented in the article mean2.m, std2.m, sem2.m: function M-files to calculate mean, std, and sem for input numbers omitting NaN Fig. S1.pdf, Fig. S2.pdf: supplementary figures created by makefigures.m How to run the makefigures.m files: (1) Running makefigures.m will reproduce exactly the same results shown in the article (i.e., using the same sets of MATLAB-built-in pseudo-random numbers). (2) Running makefigures.m with “samerand = 1” (line 4) changed to “samerand = 0” will result in conducting all the simulations with new sets of Matlab built-in pseudorandom numbers. (3) Running makefigures.m with “mod_negativeTDE = 1” (line 19) changed to “mod_negativeTDE = 0” will result in conducting simulations assuming size reduction of TD-RPE–dependent value update by DA depletion with the assumption that the size reduction is applied only when TD-RPE is nonnegative. Download Extended Data 1, ZIP file. [file sup_enu-eN-NWR-0021-18-s02.zip › sem2.m]

function out = sem2(inp,flag,dim,opt)

% taking SEM (standard error of the mean) for numbers omitting NaN
% opt: 1 (calculate SEM only if the number of elements is not smaller than the half of the total number), otherwise (calculate SEM if at least 1 element exists)

m = size(inp,1);
n = size(inp,2);

if dim == 1
    out = NaN(1,n);
    for k1 = 1:n
        tmp = [];
        for k2 = 1:m
            if ~isnan(inp(k2,k1))
                tmp = [tmp, inp(k2,k1)];
            end
        end
        if ~isempty(tmp)
            if opt == 1
                if length(tmp) >= m/2
                    out(k1) = std(tmp,flag)/sqrt(length(tmp));
                end
            else
                out(k1) = std(tmp,flag)/sqrt(length(tmp));
            end
        end
    end
elseif dim == 2
    out = NaN(m,1);
    for k1 = 1:m
        tmp = [];
        for k2 = 1:n
            if ~isnan(inp(k1,k2))
                tmp = [tmp, inp(k1,k2)];
            end
        end
        if ~isempty(tmp)
            if opt == 1
                if length(tmp) >= n/2
                    out(k1) = std(tmp,flag)/sqrt(length(tmp));
                end
            else
                out(k1) = std(tmp,flag)/sqrt(length(tmp));
            end
        end
    end
end
