# Supplementary material for: A Neural Circuit Mechanism for the Involvements of Dopamine in Effort-Related Choices: Decay of Learned Values, Secondary Effects of Depletion, and Calculation of Temporal Difference Error
Source: eNeuro. 2018 Feb 21;5(1):ENEURO.0021-18.2018. doi: 10.1523/ENEURO.0021-18.2018 (PMC5820541; doi:10.1523/ENEURO.0021-18.2018)
Supplement: Extended Data 1 — Computer code: makefigures.m: running this file (script M-file) will reproduce all the figure panels showing simulation results in the article, as well as two supplementary figures (which are also attached here) simTmaze.m: function M-file for simulating the effort-related T-maze task, which is called in makefigures.m ana1.m–ana7.m: function M-files for analysis and plotting, which are called in makefigures.m rantwi.mat: saved data (more specifically, outputs of rand(‘twister’)), which are used in makefigures.m to create exactly the same figures as presented in the article mean2.m, std2.m, sem2.m: function M-files to calculate mean, std, and sem for input numbers omitting NaN Fig. S1.pdf, Fig. S2.pdf: supplementary figures created by makefigures.m How to run the makefigures.m files: (1) Running makefigures.m will reproduce exactly the same results shown in the article (i.e., using the same sets of MATLAB-built-in pseudo-random numbers). (2) Running makefigures.m with “samerand = 1” (line 4) changed to “samerand = 0” will result in conducting all the simulations with new sets of Matlab built-in pseudorandom numbers. (3) Running makefigures.m with “mod_negativeTDE = 1” (line 19) changed to “mod_negativeTDE = 0” will result in conducting simulations assuming size reduction of TD-RPE–dependent value update by DA depletion with the assumption that the size reduction is applied only when TD-RPE is nonnegative. Download Extended Data 1, ZIP file. [file sup_enu-eN-NWR-0021-18-s02.zip › simTmaze.m]

function Out = simTmaze(num_trial,RLtype,RLparas,Rews,decay_rate,DAmani_paras,second_paras,other_paras)

% Out = simTmaze(num_trial,RLtype,RLparas,Rews,decay_rate,DAmani_paras,second_paras,other_paras);
%
% DAmani_paras
%   DAmani_paras(1): trial from which manipulation starts
%   DAmani_paras(2): TD-RPE-dependent value update is multiplied by DAmani_paras(2)
%   DAmani_paras(3): dMSN activity is multiplied by DAmani_paras(3)
%   DAmani_paras(4): iMSN activity is multiplied by DAmani_paras(4)
%
% second_paras
%   second_paras(1): trial from which secondary effect starts
%   second_paras(2): number of trials for which secondary effect develops
%   second_paras(3:5): eventual magnitude of the gain of [obtained_reward, upcoming_value, previous_value]
%
% other_paras
%   other_paras(1): maximum limit of the value of action candidates
%   other_paras(2): 0:free choice, 1:forced (action 12 is disabled)
%   other_paras(3): modulation of MSNs by DA/TD-RPE at the previous time step
%   other_paras(4): 0:TD-RPE-dependent value update is modulated only when TD-RPE is non-negative, 1:modulation is assumed always (also when TD-RPE is negative)
%
% states and actions (NB: the following indices are partially different from the action numbers in the paper)
% <states>	1       2       3       4           5/6     7/8     9
% <actions> 1S2G	4S5G	7S8G	10S11/12	13S14G	19S20G      Arm1
%                                               16S17G	22S23G      Arm2
%
% Kenji Morita @ The University of Tokyo
% Dec 2017

% parameters
p_alpha = RLparas(1);
p_beta = RLparas(2);
p_gamma = RLparas(3);
num_tstep = num_trial * 100;

% secondary effect
sec_gain = ones(num_trial,3);
for k = 1:3
    sec_gain(:,k) = [ones(1,(second_paras(1)-1)+second_paras(2)), second_paras(2+k)*ones(1,num_trial-(second_paras(1)-1)-second_paras(2))]';
    if second_paras(2+k) ~= 1
        sec_gain(second_paras(1):(second_paras(1)-1)+second_paras(2),k) =...
            [1+(second_paras(2+k)-1)/second_paras(2):(second_paras(2+k)-1)/second_paras(2):second_paras(2+k)];
    end
end

% initialization of the variables
ArmChoices = zeros(num_trial,1);
States = zeros(num_tstep,1);
Choices = zeros(num_tstep,1);
Qs = zeros(num_trial,23);
TDEs = zeros(num_tstep,1); % TD-RPE
endsteps = zeros(num_trial,1); % time steps for reaching the trial end
MSNs = zeros(num_tstep,4); % columns: [actionID_of_dMSN, activity_of_dMSN, actionID_of_iMSN, activity_of_iMSN]

% main loop
Qnow = zeros(1,23);
CurrS = 1;
prevA = [];
k_trial = 1;
for k_tstep = 1:num_tstep
    
    % check if the action values are non-negative
    if min(Qnow) < 0
        error('learned value becomes negative');
    end
    
    % to save the state
    States(k_tstep) = CurrS;

    % modulation of MSNs by DA at the previous time step
    if k_tstep == 1
        tmp_DAmod = 0;
    elseif k_trial <= DAmani_paras(1)-1
        tmp_DAmod = other_paras(3) * TDEs(k_tstep-1);
    else
        if TDEs(k_tstep-1)>=0 || other_paras(4)
            tmp_DAmod = other_paras(3) * DAmani_paras(2) * TDEs(k_tstep-1);
        else
            tmp_DAmod = other_paras(3) * TDEs(k_tstep-1); % if other_paras(4)=0 and TDEs(k_tstep-1)<0, modulation by TDEs(k_tstep-1) is not affected by DAmani_paras(2)
        end
    end
    
    % set DA manipulation
    if k_trial >= DAmani_paras(1)
        m_alpha = DAmani_paras(2) - 1; % TD-RPE-dependent value update is multiplied by (1+m_alpha)
        m_d = (1 + tmp_DAmod) * DAmani_paras(3) - 1; % dMSN activity is multiplied by (1+m_d)
        m_i = (1 - tmp_DAmod) * DAmani_paras(4) - 1; % iMSN activity is multiplied by (1+m_i)
    else
        m_alpha = 0;
        m_d = tmp_DAmod;
        m_i = -tmp_DAmod;
    end
    
    % set secondary effects of DA depletion
    seco = sec_gain(k_trial,:);
    
    % main
    if isempty(prevA)
        if max(Qnow([1,2])) > other_paras(1)
            States = States(1:k_tstep);
            Choices = Choices(1:k_tstep);
            TDEs = TDEs(1:k_tstep);
            MSNs = MSNs(1:k_tstep,:);
            break;
        end
        Choices(k_tstep) = 0 + actselect(Qnow([1,2]),p_beta);
        if RLtype == 'Q'
            [tmp_Q, tmp_I] = max(Qnow([1,2]));
            MSNs(k_tstep,1) = tmp_I;
            MSNs(k_tstep,2) = tmp_Q;
        elseif RLtype == 'S'
            MSNs(k_tstep,1) = Choices(k_tstep);
            MSNs(k_tstep,2) = Qnow(Choices(k_tstep));
        end
        TDEs(k_tstep) = 0*seco(1) + p_gamma*(1+m_d)*MSNs(k_tstep,2)*seco(2) - (1+m_i)*0*seco(3);
        Qnow = Qnow * (1 - decay_rate);
        prevA = Choices(k_tstep);
        if Choices(k_tstep) == 2
            CurrS = 2;
        end
    elseif CurrS == 4
        if other_paras(2) == 0 % free choice
            if max(Qnow([10,11,12])) > other_paras(1)
                States = States(1:k_tstep);
                Choices = Choices(1:k_tstep);
                TDEs = TDEs(1:k_tstep);
                MSNs = MSNs(1:k_tstep,:);
                break;
            end
            Choices(k_tstep) = 9 + actselect(Qnow([10,11,12]),p_beta);
            if RLtype == 'Q'
                [tmp_Q, tmp_I] = max(Qnow([10,11,12]));
                MSNs(k_tstep,1) = 9 + tmp_I;
                MSNs(k_tstep,2) = tmp_Q;
            elseif RLtype == 'S'
                MSNs(k_tstep,1) = Choices(k_tstep);
                MSNs(k_tstep,2) = Qnow(Choices(k_tstep));
            end
        elseif other_paras(2) == 1 % forced: action 12 is disabled
            if max(Qnow([10,11])) > other_paras(1)
                States = States(1:k_tstep);
                Choices = Choices(1:k_tstep);
                TDEs = TDEs(1:k_tstep);
                MSNs = MSNs(1:k_tstep,:);
                break;
            end
            Choices(k_tstep) = 9 + actselect(Qnow([10,11]),p_beta);
            if RLtype == 'Q'
                [tmp_Q, tmp_I] = max(Qnow([10,11]));
                MSNs(k_tstep,1) = 9 + tmp_I;
                MSNs(k_tstep,2) = tmp_Q;
            elseif RLtype == 'S'
                MSNs(k_tstep,1) = Choices(k_tstep);
                MSNs(k_tstep,2) = Qnow(Choices(k_tstep));
            end
        end
        MSNs(k_tstep,3) = prevA;
        MSNs(k_tstep,4) = Qnow(prevA);
        TDEs(k_tstep) = Rews(prevA)*seco(1) + p_gamma*(1+m_d)*MSNs(k_tstep,2)*seco(2) - (1+m_i)*MSNs(k_tstep,4)*seco(3);
        Qnow(prevA) = Qnow(prevA) + p_alpha*(1+m_alpha*(TDEs(k_tstep)>=0|other_paras(4)))*TDEs(k_tstep);
        Qnow = Qnow * (1 - decay_rate);
        prevA = Choices(k_tstep);
        if Choices(k_tstep) == 11
            ArmChoices(k_trial) = 1;
            CurrS = 5;
        elseif Choices(k_tstep) == 12
            ArmChoices(k_trial) = 2;
            CurrS = 6;
        end
    elseif CurrS == 9 % trial end
        MSNs(k_tstep,3) = prevA;
        MSNs(k_tstep,4) = Qnow(prevA);
        TDEs(k_tstep) = Rews(prevA)*seco(1) + p_gamma*(1+m_d)*0*seco(2) - (1+m_i)*MSNs(k_tstep,4)*seco(3);
        Qnow(prevA) = Qnow(prevA) + p_alpha*(1+m_alpha*(TDEs(k_tstep)>=0|other_paras(4)))*TDEs(k_tstep);
        Qnow = Qnow * (1 - decay_rate);
        Qs(k_trial,:) = Qnow;
        endsteps(k_trial) = k_tstep;
        if k_trial == num_trial
            States = States(1:k_tstep);
            Choices = Choices(1:k_tstep);
            TDEs = TDEs(1:k_tstep);
            MSNs = MSNs(1:k_tstep,:);
            break;
        else
            k_trial = k_trial + 1;
            CurrS = 1;
            prevA = [];
        end
    else
        if max(Qnow(3*(CurrS-1)+[1,2])) > other_paras(1)
            States = States(1:k_tstep);
            Choices = Choices(1:k_tstep);
            TDEs = TDEs(1:k_tstep);
            MSNs = MSNs(1:k_tstep,:);
            break;
        end
        Choices(k_tstep) = 3*(CurrS-1) + actselect(Qnow(3*(CurrS-1)+[1,2]),p_beta);
        if RLtype == 'Q'
            [tmp_Q, tmp_I] = max(Qnow(3*(CurrS-1)+[1,2]));
            MSNs(k_tstep,1) = 3*(CurrS-1) + tmp_I;
            MSNs(k_tstep,2) = tmp_Q;
        elseif RLtype == 'S'
            MSNs(k_tstep,1) = Choices(k_tstep);
            MSNs(k_tstep,2) = Qnow(Choices(k_tstep));
        end
        MSNs(k_tstep,3) = prevA;
        MSNs(k_tstep,4) = Qnow(prevA);
        TDEs(k_tstep) = Rews(prevA)*seco(1) + p_gamma*(1+m_d)*MSNs(k_tstep,2)*seco(2) - (1+m_i)*MSNs(k_tstep,4)*seco(3);
        Qnow(prevA) = Qnow(prevA) + p_alpha*(1+m_alpha*(TDEs(k_tstep)>=0|other_paras(4)))*TDEs(k_tstep);
        Qnow = Qnow * (1 - decay_rate);
        prevA = Choices(k_tstep);
        if Choices(k_tstep) == 3*(CurrS-1) + 2 % Go
            if (CurrS == 1) || (CurrS == 2) || (CurrS == 3) || (CurrS == 8)
                CurrS = CurrS + 1;
            elseif (CurrS == 5) || (CurrS == 6) || (CurrS == 7)
                CurrS = CurrS + 2;
            end
        end
    end
end
if k_tstep == num_tstep
    error('number of time steps is not enough');
end

% output variables
Out.ArmChoices = ArmChoices;
Out.States = States;
Out.Choices = Choices;
Out.Qs = Qs;
Out.TDEs = TDEs;
Out.endsteps = endsteps;
Out.MSNs = MSNs;
Out.effectiveTDEs = TDEs;
Out.effectiveMSNs = MSNs;
if DAmani_paras(1)<=num_trial
    tmp = TDEs(endsteps(DAmani_paras(1)-1)+1:end);
    Out.effectiveTDEs(endsteps(DAmani_paras(1)-1)+1:end) = tmp .* (1 + m_alpha*(tmp>=0|other_paras(4)));
    Out.effectiveMSNs(endsteps(DAmani_paras(1)-1)+1:end,2) = Out.effectiveMSNs(endsteps(DAmani_paras(1)-1)+1:end,2) * (1 + m_d);
    Out.effectiveMSNs(endsteps(DAmani_paras(1)-1)+1:end,4) = Out.effectiveMSNs(endsteps(DAmani_paras(1)-1)+1:end,4) * (1 + m_i);
end


% innter-file function

function chosen_option_index = actselect(optionQs,p_beta)

Pchoose = zeros(1,length(optionQs));
for k = 1:length(optionQs)
    Pchoose(k) = exp(p_beta*optionQs(k))/sum(exp(p_beta*optionQs));
end

chosen_option_index = [];
tmp_rand = rand;
tmp = 0;
for k = 1:length(optionQs)
    tmp = tmp + Pchoose(k);
    if tmp_rand <= tmp
        chosen_option_index = k;
        break;
    end
end
if isempty(chosen_option_index)
    error('choice is not made');
end
